# Supplementary material for: Enteric Pathogens in Humans, Domesticated Animals, and Drinking Water in a Low-Income Urban Area of Nairobi, Kenya
Source: Environ Sci Technol. 2024 Nov 26;58(49):21839–49. doi: 10.1021/acs.est.4c10041 (PMC11636211; doi:10.1021/acs.est.4c10041)
Supplement: Supplementary file 2 — es4c10041_si_002.xlsx [file es4c10041_si_002.xlsx]

## Sheet: Sheet1
Assay ID or name of pool (copy final list to CONF4 tab)	Gene Name	Gene Name on Tube Label from HTP (if different from column D)	Assay ID 1	Assay ID 2	Assay ID 3	Assay ID 4
18s	18s	18s
AdenovirusF40_41	Fiber Gene	64997	APU63A4
Aeromonas_hydrop	phosphatidylglycerol lysyltransferase	A.HYDRO_66219	APT2CP2			APZTG2Z
Astrovirus	Capsid	ASTRO_66185	APWCYVP			APNKVGN
Bacillus_atropha	Control	64817	APGZFA7
Blastocystis_hom	elongation factor 1 alpha	B.HOMINIS_63208	APPRN6H
Campyloba_jejuni	hipO	CJEJU66507	APWCZC7
Campyloba_upsali	glycerophosphoryl diester phosphodiesterase	CUPSAL66510	APZTG2Y
Campylobact_coli	cadF	CCOLI66505	APT2C7D
Campylobacter	hipO	CCOLI66505 CJEJU66507 CUPSAL66510	APT2C7D	APWCZC7	APZTG2Y
Clostrid_diffici	tcdA	CDIFF66514 CDIFF66515	AP7DUDN	AP9HMXK
Cryptosporidium	18s	CRYPTOSP66552	APWCZDA
Cyclosp_cayetane	18s rRNA	CCAYETA66555	APZTG22
Dientamoe_fragil	its1	D_FRAGILIS	APCE4D4
E_coli_O157	fimbrial protein locus tag	ECOLIO157_66574	APZTG27
Enta_histolytica	18S	EHISTOLY66556	AP2XCMY
Enterovirus_Pan	5`UTR	EV_pan	Vi06439631_s1
Es_EIEC-Shigella	invasion plasmid antigen	EIEC66540 EIEC66543 EIEC66544 SHIGE66521	AP2XCMX	AP7DUDP	AP9HMXM
Escheri_EHEC_Int	Shiga toxin	EPEC66524 EPEC66525	APDJ2F6	APEPVZ3		APNKUZ9
Escherichia_EAEC	type VI secretion system protein	EAEC66546 EAEC66548 EAEC66550	APCE7WA	APEPVZ4	APGZH6Y
Escherichia_EAEC	type VI secretion system protein	EAEC66546 EAEC66548 EAEC66550	APCE7WA	APEPVZ4	APGZH6Y
Escherichia_EIEC	invasion plasmid antigen	EIEC66540 EIEC66543 EIEC66544	AP2XCMX	AP7DUDP	AP9HMXM
Escherichia_EPEC	intimin gamma variant	EPEC66524 EPEC66525 EPEC66527	APDJ2F6	APEPVZ3	APGZH6X
Escherichia_EPEC	intimin gamma variant	EPEC66524 EPEC66525 EPEC66527	APDJ2F6	APEPVZ3	APGZH6X
Escherichia_ETEC	NADH dehydrogenase subunit N	ETEC66532 ETEC66535 ETEC66537 ETEC66539	APPRN2J	APU66TC	APXGUW6
Escherichia_ETEC	NADH dehydrogenase subunit N	ETEC66532 ETEC66535 ETEC66537 ETEC66539	APPRN2J	APU66TC	APXGUW6
Giardia_lamblia	18S	GLAMBLIA66558	AP47YTU			APZTG2Z
Hyper_C_diff_O27	23s	CDIFFO27_66699 CDIFFO27_66700	AP7DUKP	AP9HM6M
Norovirus_GI	ORF1-ORF2	NOROG166621 NOROG166623	APMFZYZ	APPRN4V
Norovirus_GI_GII	ORF1-ORF2	NOROG166621 NOROG166623 NOROG266627	APMFZYZ	APPRN4V	APT2DAP
Norovirus_GII	ORF1-ORF2	NOROG266627	APT2DAP
Parechovirus	5'utr	PARECHO66599	APWCZEZ
Plesiom_shigello	gyrB	P_SHIGELL_66252	APCE7FV
Rotavirus_A	NSP3	ROTAA_66197 ROTAA_66198	APU66AX	APWCYVV
Rotavirus_B	NSP3	ROTAB_66199 ROTAB_66200 ROTAB_66201	APXGUFT	APYMMZP	APZTGKM
Rotavirus_C	NSP3	ROTAC_66202	AP2XA6J
Salmonella	ttr	SALMO66520	APMFZWR
Sapovirus	RdRp	SAPOVIRUS_66257 SAPOVIRUS_66258 SAPOVIRUS_66259 SAPOVIRUS_66260 SAPOGV66569 SAPOGV66572	APH6DCG	APKA6WE	APMFZGC
Sapovirus_V	RdRp	SAPOGV66569 SAPOGV66572	APMFZWN	APRWHMF
SapovirusI_II_IV	RdRp	SAPOVIRUS_66257 SAPOVIRUS_66258 SAPOVIRUS_66259 SAPOVIRUS_66260	APH6DCG	APKA6WE	APMFZGC
Shiga_toxin_Ecol	Shiga toxin	STEC66528 STEC66530	APH6DRV	APMFZWP		APNKUZ9
Shigella	ipaH	SHIGE66521	APNKVGN
Vibrio	impM	VPARAHEM66588 VVULNI66518 V.CHOLERAE_66221	APRWHNW	APT2C7F	APWCYVW
Vibrio_cholerae	toxR	V.CHOLERAE_66222	APXGUFU
Vibrio_parahaemo	impM	VPARAHEM66588	APRWHNW
Vibrio_vulnificus	branched-chain amino acid transport system substrate	VVULNI66518	APT2C7F
Xeno	Xeno control	Xeno	Ac00010014_a1
Yersinia_enteroc	lysP lysine proton symporter	Y_ENTERO_66254	APEPVKP
